# Supplementary material for: Unusual Sporotrichosis: A New Concept Proposal on the Unexpected Faces of Sporothrix spp. Infection
Source: J Fungi (Basel). 2026 Feb 21;12(2):155. doi: 10.3390/jof12020155 (PMC12941687; doi:10.3390/jof12020155)
Supplement: Supplementary file 1 [file jof-12-00155-s001.zip]

Archive with 1 entries (1 files):
- jof-4136252-supplementary.pdf
